# Supplementary material for: Potential Role of Seven Proteomics Tissue Biomarkers for Diagnosis and Prognosis of Prostate Cancer in Urine
Source: Diagnostics (Basel). 2022 Dec 16;12(12):3184. doi: 10.3390/diagnostics12123184 (PMC9777474; doi:10.3390/diagnostics12123184)
Supplement: Supplementary file 1 [file diagnostics-12-03184-s001.zip]

Archive with 3 entries (3 files):
- Supplementary Table S1_final.xlsx
- Supplementary Table S2_final.xlsx
- Supplementary Table S3_final.pdf
